# Supplementary material for: Genetic and Environmental Control of Neurodevelopmental Robustness in Drosophila
Source: PLoS One. 2016 May 25;11(5):e0155957. doi: 10.1371/journal.pone.0155957 (PMC4880190; doi:10.1371/journal.pone.0155957)
Supplement: S1 Table — Full dataset of scores of bundle splitting and ectopic branch phenotypes for all animals in this study. A “1” indicates the presence of the phenotype. Tab-delimited text. (TXT) [file pone.0155957.s004.txt]

Genotype	Rearing_temperature	sex	L_Split	L_Ectopic	R_Split	R_Ectopic
HI	16	M	1	0	1	0
HI	16	M	1	0	1	0
HI	16	M	1	0	1	0
HI	16	M	1	0	1	0
HI	16	M	1	0	1	0
HI	16	M	1	0	1	0
HI	16	M	1	0	1	0
HI	16	F	1	0	1	0
HI	16	F	1	0	1	0
HI	16	F	1	0	1	0
HI	16	F	1	0	1	0
HI	16	F	1	0	1	0
HI	16	F	1	0	1	0
HI	16	F	1	0	1	0
HI	16	M	1	0	1	0
HI	16	M	1	1	1	1
HI	16	M	1	0	1	0
HI	16	M	1	0	1	0
HI	16	M	1	0	1	0
HI	16	M	1	0	1	0
HI	16	M	1	0	1	0
HI	16	M	1	0	1	0
HI	16	M	1	0	1	0
HI	16	M	1	0	1	0
HI	16	M	1	0	1	0
HI	16	M	1	0	1	0
HI	16	M	1	0	1	0
HI	16	F	1	0	1	0
HI	16	F	1	0	1	0
HI	16	F	1	0	1	0
HI	16	F	1	0	1	0
HI	16	F	1	0	1	0
HI	16	F	1	0	1	0
HI	16	F	1	0	1	0
HI	16	F	1	1	1	1
HI	16	F	1	0	1	0
HI	16	F	1	0	1	0
HI	16	F	1	0	1	0
HI	16	F	1	0	1	1
CT	16	M	1	0	1	0
CT	16	M	1	0	1	0
CT	16	M	1	0	1	0
CT	16	M	1	0	1	0
CT	16	M	1	0	1	0
CT	16	M	1	0	1	0
CT	16	M	1	0	1	0
CT	16	M	1	0	1	0
CT	16	F	1	1	1	1
CT	16	F	1	0	1	0
CT	16	F	1	0	1	0
CT	16	F	1	0	1	0
CT	16	F	1	0	1	0
CT	16	F	1	0	1	0
CT	16	F	1	0	1	0
CT	16	F	1	0	1	0
CT	16	M	1	0	1	0
CT	16	M	1	0	1	0
CT	16	M	1	0	1	0
CT	16	M	1	1	1	1
CT	16	M	1	0	1	0
CT	16	M	1	1	1	0
CT	16	M	1	0	1	0
CT	16	M	1	0	1	0
CT	16	F	1	0	1	0
CT	16	F	1	0	1	0
CT	16	F	1	0	1	0
CT	16	F	1	0	1	0
CT	16	F	1	1	1	1
CT	16	F	1	0	1	0
CT	16	F	1	0	1	1
CT	16	F	1	0	1	0
CT	16	F	1	0	1	0
CT	16	F	1	0	1	0
CT	16	F	1	0	1	1
CT	16	F	1	0	1	0
T/CS	16	M	1	0	1	0
T/CS	16	M	1	1	1	0
T/CS	16	M	1	1	1	0
T/CS	16	M	1	0	1	0
T/CS	16	M	1	1	1	0
T/CS	16	F	1	0	1	0
T/CS	16	F	1	0	1	0
T/CS	16	F	1	1	1	1
T/CS	16	F	1	0	1	0
T/CS	16	F	1	0	1	0
T/CS	16	F	1	1	1	1
T/CS	16	F	1	0	1	0
T/CS	16	F	1	0	1	0
T/CS	16	F	1	0	1	0
T/CS	16	F	1	1	1	1
T/CS	16	M	1	1	1	1
T/CS	16	M	1	0	1	1
T/CS	16	M	1	0	1	0
T/CS	16	M	1	0	1	0
T/CS	16	M	1	0	1	0
T/CS	16	M	1	1	1	1
T/CS	16	M	1	1	1	1
T/CS	16	F	1	0	1	0
T/CS	16	F	1	0	1	0
T/CS	16	F	1	0	1	0
T/CS	16	F	1	0	1	0
T/CS	16	F	1	1	1	1
T/CS	16	F	1	0	1	0
T/CS	16	F	1	0	1	0
T/CS	16	F	1	0	1	0
T/CS	16	M	1	0	1	0
T/CS	16	M	1	0	1	0
T/CS	16	M	1	0	1	0
T/CS	16	M	1	1	1	1
T/CS	16	M	1	0	1	0
T/CS	16	M	1	0	1	0
T/CS	16	M	1	0	1	0
T/CS	16	M	1	0	1	0
T/CS	16	M	1	0	1	0
T/CS	16	M	1	0	1	0
T/CS	16	F	1	0	1	0
T/CS	16	F	1	0	1	0
T/CS	16	F	1	0	1	0
T/CS	16	F	1	1	1	1
T/CS	16	F	1	0	1	0
T/CS	16	F	1	1	1	0
T/CS	16	F	1	1	1	0
T/CS	16	F	1	0	1	0
T/CS	16	F	1	1	1	0
T/CS	16	F	1	0	1	1
T/CS	16	F	1	0	1	0
T/CS	16	F	1	0	1	0
T/OR	16	M	1	1	1	1
T/OR	16	M	1	1	1	1
T/OR	16	M	1	1	1	1
T/OR	16	M	1	1	1	1
T/OR	16	M	1	0	1	0
T/OR	16	M	1	1	1	1
T/OR	16	M	1	1	1	1
T/OR	16	M	1	0	1	0
T/OR	16	M	1	1	1	1
T/OR	16	F	1	1	1	1
T/OR	16	F	1	1	1	1
T/OR	16	F	1	0	1	1
T/OR	16	F	1	0	1	0
T/OR	16	F	1	0	1	0
T/OR	16	F	1	1	1	1
T/OR	16	F	1	1	1	1
T/OR	16	F	1	0	1	0
T/OR	16	M	1	0	1	1
T/OR	16	M	1	0	1	0
T/OR	16	M	1	1	1	1
T/OR	16	M	1	0	1	0
T/OR	16	F	1	1	1	1
T/OR	16	F	1	0	1	0
T/OR	16	F	1	1	1	1
T/OR	16	F	1	0	1	0
T/OR	16	F	1	0	1	0
T/OR	16	F	1	1	1	1
T/OR	16	F	1	0	1	0
T/OR	16	F	1	0	1	0
T/OR	16	F	1	0	1	0
T/OR	16	F	1	0	1	0
T/OR	16	F	1	0	1	0
T/OR	16	F	1	0	1	0
HI	25	M	1	0	1	0
HI	25	M	1	0	1	0
HI	25	M	1	0	1	0
HI	25	M	1	1	1	1
HI	25	M	1	0	1	0
HI	25	M	1	0	1	0
HI	25	F	1	0	1	0
HI	25	F	1	1	1	1
HI	25	F	1	1	1	1
HI	25	F	1	0	1	0
HI	25	M	1	0	1	0
HI	25	M	1	0	0	0
HI	25	M	1	1	1	1
HI	25	M	1	0	1	0
HI	25	M	1	1	1	1
HI	25	M	1	0	1	0
HI	25	M	1	1	1	1
HI	25	M	1	0	1	0
HI	25	F	1	0	1	0
HI	25	F	1	0	1	1
HI	25	F	1	1	1	1
HI	25	F	0	0	1	0
HI	25	F	1	0	1	0
HI	25	F	1	0	1	0
HI	25	F	1	1	1	1
HI	25	F	1	0	1	0
HI	25	M	1	0	1	0
HI	25	M	0	0	1	0
HI	25	M	1	0	1	1
HI	25	M	1	0	1	0
HI	25	M	1	0	1	0
HI	25	M	1	0	1	0
HI	25	M	1	0	0	0
HI	25	F	1	0	1	0
HI	25	F	1	0	1	0
HI	25	F	1	0	1	0
HI	25	F	1	0	1	0
HI	25	F	1	0	1	0
HI	25	F	1	0	1	0
HI	25	F	1	0	1	0
HI	25	F	1	0	1	0
HI	25	F	1	0	1	0
HI	25	F	1	0	0	0
CT	25	M	1	0	1	0
CT	25	M	0	0	1	0
CT	25	M	1	1	1	0
CT	25	M	1	0	1	0
CT	25	M	1	0	1	0
CT	25	M	1	0	1	0
CT	25	F	1	0	1	0
CT	25	F	1	0	1	0
CT	25	F	1	0	1	0
CT	25	F	1	1	1	1
CT	25	F	1	0	1	0
CT	25	F	1	0	1	0
CT	25	F	1	0	1	0
CT	25	F	1	0	1	0
CT	25	F	1	0	1	0
CT	25	F	1	1	1	1
CT	25	F	1	0	1	0
CT	25	F	1	0	1	0
CT	25	F	1	0	1	0
CT	25	M	1	0	1	0
CT	25	M	1	0	1	0
CT	25	M	1	0	1	0
CT	25	M	1	0	1	0
CT	25	M	1	0	1	0
CT	25	M	1	0	1	0
CT	25	M	1	0	1	0
CT	25	M	1	0	1	0
CT	25	F	1	0	1	0
CT	25	F	1	1	1	1
CT	25	F	1	0	1	0
CT	25	F	1	0	1	0
CT	25	F	1	0	0	0
CT	25	F	1	0	1	0
CT	25	F	1	0	1	0
CT	25	F	0	0	1	0
CT	25	M	1	1	1	1
CT	25	M	1	0	1	0
CT	25	M	1	0	1	0
CT	25	M	1	0	1	0
CT	25	M	1	0	1	0
CT	25	M	1	0	1	0
CT	25	M	1	0	1	0
CT	25	M	1	0	1	0
CT	25	M	1	0	1	0
CT	25	M	1	0	1	0
CT	25	F	1	0	1	1
CT	25	F	1	1	1	1
CT	25	F	1	1	1	1
CT	25	F	1	0	1	0
CT	25	F	1	0	1	0
CT	25	F	1	1	1	1
CT	25	F	1	0	0	0
HI/CT	25	M	1	0	1	0
HI/CT	25	M	1	1	1	1
HI/CT	25	M	1	0	1	0
HI/CT	25	M	1	0	1	0
HI/CT	25	M	1	0	1	0
HI/CT	25	M	1	0	1	0
HI/CT	25	M	1	1	0	0
HI/CT	25	M	1	0	1	0
HI/CT	25	M	1	0	0	0
HI/CT	25	M	1	0	1	0
HI/CT	25	M	1	0	1	0
HI/CT	25	M	1	0	0	0
HI/CT	25	F	1	0	1	0
HI/CT	25	F	1	0	1	0
HI/CT	25	F	1	0	1	0
HI/CT	25	F	1	0	1	0
HI/CT	25	F	1	0	1	0
HI/CT	25	F	1	0	1	0
HI/CT	25	M	1	0	1	0
HI/CT	25	M	1	0	1	0
HI/CT	25	M	1	0	1	0
HI/CT	25	M	0	0	1	0
HI/CT	25	M	1	0	1	0
HI/CT	25	M	1	0	1	0
HI/CT	25	M	1	0	1	0
HI/CT	25	M	1	0	1	0
HI/CT	25	F	1	0	1	0
HI/CT	25	F	1	0	1	0
HI/CT	25	F	1	0	1	0
HI/CT	25	F	1	1	1	0
HI/CT	25	F	1	0	1	0
HI/CT	25	F	1	0	1	0
HI/CT	25	F	1	0	1	0
HI/CT	25	M	1	0	1	0
HI/CT	25	M	1	0	1	0
HI/CT	25	M	1	1	1	1
HI/CT	25	M	1	0	1	0
HI/CT	25	M	1	0	1	0
HI/CT	25	M	1	1	1	1
HI/CT	25	M	1	0	1	0
HI/CT	25	F	1	1	1	1
HI/CT	25	F	1	0	1	0
HI/CT	25	F	1	0	1	0
HI/CT	25	F	1	0	0	0
HI/CT	25	F	1	0	1	0
HI/CT	25	F	1	0	1	0
HI/CT	25	F	1	0	1	0
HI/CT	25	F	1	0	1	0
HI/CT	25	F	1	0	1	0
CT/HI	25	M	0	0	1	0
CT/HI	25	M	1	0	1	0
CT/HI	25	M	1	0	1	0
CT/HI	25	M	1	0	1	0
CT/HI	25	M	1	0	1	0
CT/HI	25	M	1	0	1	0
CT/HI	25	M	1	0	1	0
CT/HI	25	M	1	0	1	0
CT/HI	25	F	1	0	1	0
CT/HI	25	F	0	0	1	0
CT/HI	25	F	1	0	1	0
CT/HI	25	F	1	0	1	0
CT/HI	25	F	1	0	1	0
CT/HI	25	F	1	0	1	0
CT/HI	25	F	1	0	0	0
CT/HI	25	F	1	0	1	0
CT/HI	25	F	1	0	1	0
CT/HI	25	M	1	0	1	0
CT/HI	25	M	1	0	1	0
CT/HI	25	M	1	0	1	0
CT/HI	25	M	1	0	1	0
CT/HI	25	M	1	0	1	0
CT/HI	25	M	1	0	1	0
CT/HI	25	M	1	0	1	0
CT/HI	25	M	1	1	1	0
CT/HI	25	M	1	0	0	0
CT/HI	25	M	1	0	1	0
CT/HI	25	F	0	0	0	0
CT/HI	25	F	0	0	1	1
CT/HI	25	F	1	0	1	0
CT/HI	25	F	1	1	1	1
CT/HI	25	F	1	0	1	0
CT/HI	25	F	1	0	1	0
CT/HI	25	M	1	0	1	0
CT/HI	25	M	1	0	1	0
CT/HI	25	M	1	1	1	1
CT/HI	25	M	1	0	1	0
CT/HI	25	M	1	0	1	0
CT/HI	25	M	1	0	1	0
CT/HI	25	F	1	1	1	1
CT/HI	25	F	1	0	1	0
CT/HI	25	F	1	0	1	0
CT/HI	25	F	1	0	1	0
CT/HI	25	F	1	0	1	0
CT/HI	25	F	1	0	1	0
CT/HI	25	F	1	0	1	0
CT/HI	25	F	1	0	1	0
CT/HI	25	F	1	0	1	0
CT/HI	25	F	1	0	1	0
T/CS	25	M	1	1	1	1
T/CS	25	M	0	0	0	0
T/CS	25	M	1	0	0	0
T/CS	25	M	0	0	1	1
T/CS	25	M	0	0	1	0
T/CS	25	M	0	0	1	0
T/CS	25	M	1	0	0	0
T/CS	25	M	0	0	0	0
T/CS	25	M	1	1	0	0
T/CS	25	F	0	0	0	0
T/CS	25	F	1	0	1	0
T/CS	25	F	1	0	0	0
T/CS	25	F	0	0	1	0
T/CS	25	F	1	0	1	0
T/CS	25	F	0	0	1	0
T/CS	25	F	1	0	1	0
T/CS	25	F	1	0	1	0
T/CS	25	F	0	0	1	1
T/CS	25	F	0	0	1	1
T/CS	25	M	0	0	0	0
T/CS	25	M	0	0	1	0
T/CS	25	M	1	0	1	0
T/CS	25	M	1	1	1	1
T/CS	25	M	1	1	0	0
T/CS	25	M	1	1	0	0
T/CS	25	M	0	0	1	0
T/CS	25	M	1	0	0	0
T/CS	25	M	1	1	1	1
T/CS	25	M	1	0	1	0
T/CS	25	M	0	0	1	1
T/CS	25	M	0	0	0	0
T/CS	25	M	1	0	1	0
T/CS	25	M	0	0	1	1
T/CS	25	M	1	1	1	1
T/CS	25	M	1	1	1	0
T/CS	25	M	0	0	0	0
T/CS	25	M	1	0	1	0
T/CS	25	M	0	0	0	0
T/CS	25	F	0	0	0	0
T/CS	25	F	1	0	1	0
T/CS	25	F	0	0	1	0
T/CS	25	F	1	0	0	0
T/CS	25	F	1	0	1	0
T/CS	25	F	1	0	1	1
T/CS	25	F	0	0	1	0
T/CS	25	F	0	0	1	0
T/CS	25	F	1	0	0	0
T/CS	25	F	0	0	1	0
T/CS	25	F	1	0	0	0
T/CS	25	F	1	0	0	0
T/CS	25	F	1	1	0	0
T/CS	25	F	0	0	1	0
T/CS	25	F	1	0	1	1
T/CS	25	F	1	0	1	0
T/CS	25	F	1	1	0	0
T/CS	25	F	1	0	1	0
T/CS	25	F	0	0	0	0
T/CS	25	F	0	0	1	0
T/CS	25	F	1	0	0	0
T/CS	25	F	1	0	0	0
T/CS	25	F	1	0	1	0
T/CS	25	F	0	0	0	0
T/CS	25	F	0	0	0	0
T/CS	25	F	1	0	1	0
T/CS	25	F	1	0	1	1
T/CS	25	F	1	0	1	0
T/CS	25	M	1	0	1	0
T/CS	25	M	1	0	0	0
T/CS	25	M	1	0	0	0
T/CS	25	M	1	1	1	0
T/CS	25	M	0	0	0	0
T/CS	25	M	1	0	1	1
T/CS	25	M	0	0	1	0
T/CS	25	M	1	0	0	0
T/CS	25	M	1	0	1	0
T/CS	25	M	1	0	1	0
T/CS	25	M	1	0	1	0
T/CS	25	M	1	1	0	0
T/CS	25	M	1	1	1	0
T/CS	25	M	1	1	0	0
T/CS	25	M	1	1	1	1
T/CS	25	M	1	1	1	0
T/OR	25	F	1	0	1	0
T/OR	25	F	1	0	1	0
T/OR	25	F	1	1	1	0
T/OR	25	F	1	0	1	0
T/OR	25	F	1	0	1	0
T/OR	25	F	1	0	1	0
T/OR	25	M	1	1	1	1
T/OR	25	M	1	0	1	0
T/OR	25	M	1	0	1	1
T/OR	25	M	1	0	1	1
T/OR	25	M	1	0	0	0
T/OR	25	M	1	1	1	1
T/OR	25	M	1	1	1	0
T/OR	25	M	1	0	1	1
T/OR	25	M	1	1	1	1
T/OR	25	M	1	1	1	1
T/OR	25	M	1	0	1	1
T/OR	25	M	0	0	1	0
T/OR	25	M	1	0	1	0
T/OR	25	M	1	0	1	0
T/OR	25	M	1	1	1	1
T/OR	25	M	0	0	1	1
T/OR	25	M	1	0	1	0
T/OR	25	M	1	1	1	1
T/OR	25	M	1	1	1	1
T/OR	25	M	1	1	1	1
T/OR	25	F	1	0	1	0
T/OR	25	F	1	1	1	1
T/OR	25	F	1	0	1	0
T/OR	25	F	1	1	1	0
T/OR	25	F	1	0	1	1
T/OR	25	F	1	1	1	1
T/OR	25	F	1	1	1	1
T/OR	25	F	1	0	1	0
T/OR	25	F	1	0	1	1
T/OR	25	M	1	0	1	1
T/OR	25	M	0	0	1	0
T/OR	25	M	1	0	1	0
T/OR	25	M	1	0	1	0
T/OR	25	M	1	0	1	0
T/OR	25	M	1	1	0	0
T/OR	25	M	1	0	1	0
T/OR	25	M	1	1	1	1
T/OR	25	M	1	0	0	0
T/OR	25	F	1	0	1	0
T/OR	25	F	1	0	1	0
T/OR	25	F	1	0	0	0
T/OR	25	F	1	1	0	0
T/OR	25	F	0	0	1	0
T/OR	25	F	1	0	0	0
T/yw	25	M	1	0	1	0
T/yw	25	M	1	0	1	0
T/yw	25	M	1	0	1	0
T/yw	25	M	1	1	1	0
T/yw	25	M	1	0	0	0
T/yw	25	M	1	1	1	0
T/yw	25	M	0	0	1	1
T/yw	25	M	1	0	1	0
T/yw	25	M	1	1	1	1
T/yw	25	M	1	0	1	0
T/yw	25	M	1	0	1	0
T/yw	25	M	1	0	1	0
T/yw	25	M	1	0	1	1
T/yw	25	M	1	0	1	1
T/yw	25	M	1	0	1	0
T/yw	25	M	1	0	1	0
T/yw	25	M	1	0	1	0
T/yw	25	M	1	0	1	0
T/yw	25	F	1	0	0	0
T/yw	25	F	1	0	1	0
T/yw	25	F	1	0	1	0
T/yw	25	F	0	0	1	1
T/yw	25	F	0	0	1	0
T/yw	25	F	1	0	1	0
T/yw	25	F	1	0	1	0
T/yw	25	F	1	0	1	0
T/yw	25	F	1	0	1	0
T/yw	25	F	1	0	1	0
T/yw	25	F	1	0	1	0
T/yw	25	F	1	0	1	0
T/yw	25	F	1	1	1	0
T/yw	25	F	1	0	1	0
T/yw	25	F	1	0	1	1
T/yw	25	F	1	0	1	0
T/yw	25	F	1	0	1	1
T/yw	25	F	1	0	1	0
T/yw	25	F	1	0	1	0
T/yw	25	F	1	0	1	0
T/yw	25	F	1	0	1	0
T/yw	25	F	1	1	1	1
T/yw	25	F	1	0	1	0
T/yw	25	F	1	0	1	0
T/yw	25	F	1	0	1	0
T/yw	25	M	1	0	1	0
T/yw	25	M	1	0	1	0
T/yw	25	M	1	0	1	0
T/yw	25	M	0	0	1	0
T/yw	25	M	1	0	1	0
T/yw	25	M	1	0	0	0
T/yw	25	M	1	0	1	0
T/yw	25	M	1	0	1	0
T/yw	25	M	1	0	1	0
T/yw	25	M	1	1	1	1
T/yw	25	M	1	0	1	0
T/yw	25	M	1	0	1	0
T/yw	25	M	1	0	1	0
T/yw	25	M	1	0	1	0
T/yw	25	M	1	0	1	0
T/yw	25	M	1	0	1	0
T/yw	25	M	1	0	1	0
T/yw	25	M	1	0	1	0
T/yw	25	F	1	0	1	0
T/yw	25	F	1	0	1	0
T/yw	25	F	1	0	1	0
T/yw	25	F	1	0	1	0
T/yw	25	F	1	0	0	0
T/yw	25	F	0	0	1	0
T/yw	25	F	0	0	1	0
T/yw	25	F	1	0	1	0
T/yw	25	F	1	0	1	0
HI	29	M	0	0	0	0
HI	29	M	1	0	1	0
HI	29	M	1	0	1	0
HI	29	M	1	0	1	0
HI	29	M	0	0	1	0
HI	29	M	1	0	0	0
HI	29	M	1	0	1	0
HI	29	F	1	0	0	0
HI	29	F	1	0	1	0
HI	29	F	1	0	0	0
HI	29	F	1	0	1	0
HI	29	F	1	0	1	0
HI	29	F	1	0	0	0
HI	29	F	0	0	0	0
HI	29	F	1	0	1	0
HI	29	F	0	0	1	0
HI	29	F	1	0	0	0
HI	29	M	1	0	1	0
HI	29	M	1	0	1	0
HI	29	M	1	0	1	0
HI	29	M	1	0	1	0
HI	29	M	0	0	0	0
HI	29	F	1	0	1	0
HI	29	F	1	0	1	0
HI	29	M	1	0	1	0
HI	29	M	1	0	1	0
HI	29	M	1	1	1	1
HI	29	M	1	1	1	1
HI	29	M	1	0	0	0
HI	29	M	1	0	0	0
HI	29	M	1	0	1	1
HI	29	M	0	0	1	1
HI	29	M	0	0	0	0
HI	29	M	1	0	0	0
HI	29	M	1	0	1	0
HI	29	F	1	0	1	0
HI	29	F	1	0	0	0
HI	29	F	1	0	1	0
HI	29	F	0	0	1	0
HI	29	F	1	0	1	0
HI	29	F	1	0	0	0
HI	29	F	1	0	1	0
HI	29	F	1	0	1	0
HI	29	F	1	0	1	0
CT	29	M	1	0	1	0
CT	29	M	1	0	1	0
CT	29	M	1	0	1	0
CT	29	M	1	0	1	0
CT	29	M	1	0	1	0
CT	29	M	1	0	1	0
CT	29	F	1	0	1	0
CT	29	F	1	0	1	0
CT	29	F	1	0	1	0
CT	29	F	1	0	1	0
CT	29	F	1	0	1	0
CT	29	F	1	0	1	0
CT	29	F	1	0	1	0
CT	29	F	1	0	1	0
CT	29	F	1	0	1	0
CT	29	M	1	0	1	0
CT	29	M	1	0	1	0
CT	29	M	1	0	1	0
CT	29	M	1	0	1	0
CT	29	M	1	0	1	0
CT	29	F	1	0	1	0
CT	29	F	1	0	1	0
CT	29	F	1	0	1	0
CT	29	F	1	0	1	0
CT	29	F	1	0	1	0
CT	29	F	1	0	1	0
CT	29	M	1	0	1	0
CT	29	M	1	1	1	1
CT	29	M	1	0	1	0
CT	29	M	1	0	1	0
CT	29	M	1	0	1	0
CT	29	M	1	0	1	0
CT	29	M	1	0	1	0
CT	29	M	1	0	1	0
CT	29	F	1	0	1	0
CT	29	F	1	0	1	0
CT	29	F	1	0	1	0
CT	29	F	1	0	1	0
CT	29	F	1	0	1	0
CT	29	F	1	1	1	1
CT	29	F	1	1	1	1
CT	29	F	1	0	1	0
CT	29	F	1	1	1	1
CT	29	F	1	1	1	1
CT	29	F	1	0	1	0
CT	29	F	1	1	1	1
CT	29	F	1	0	1	0
T/CS	29	M	1	0	1	1
T/CS	29	M	0	0	1	1
T/CS	29	M	0	0	1	1
T/CS	29	M	0	0	0	0
T/CS	29	F	0	0	0	0
T/CS	29	F	1	1	0	0
T/CS	29	F	0	0	0	0
T/CS	29	F	0	0	0	0
T/CS	29	F	1	1	1	1
T/CS	29	F	0	0	1	0
T/CS	29	F	1	0	0	0
T/CS	29	F	0	0	0	0
T/CS	29	F	0	0	0	0
T/CS	29	F	0	0	1	0
T/CS	29	F	0	0	0	0
T/CS	29	F	1	1	1	1
T/CS	29	F	1	1	0	0
T/CS	29	F	1	1	1	1
T/CS	29	M	1	1	1	1
T/CS	29	M	1	0	0	0
T/CS	29	M	1	1	1	1
T/CS	29	M	0	0	0	0
T/CS	29	M	1	1	1	0
T/CS	29	M	1	0	1	0
T/CS	29	M	1	0	1	0
T/CS	29	M	1	0	1	0
T/CS	29	F	0	0	1	0
T/CS	29	F	1	1	1	1
T/CS	29	F	0	0	0	0
T/CS	29	F	0	0	0	0
T/CS	29	F	0	0	0	0
T/CS	29	F	1	1	0	0
T/CS	29	F	0	0	0	0
T/CS	29	F	1	0	0	0
T/CS	29	M	0	0	0	0
T/CS	29	M	1	1	1	1
T/CS	29	M	0	0	1	1
T/CS	29	M	1	1	1	1
T/CS	29	M	0	0	0	0
T/CS	29	F	1	1	1	1
T/CS	29	F	1	1	1	1
T/CS	29	F	1	0	0	0
T/CS	29	F	0	0	0	0
T/CS	29	F	1	1	1	1
T/CS	29	F	0	0	0	0
T/CS	29	F	1	1	1	1
T/CS	29	F	1	0	0	0
T/CS	29	F	1	0	0	0
T/CS	29	F	0	0	0	0
T/OR	29	M	1	1	1	1
T/OR	29	M	1	1	1	1
T/OR	29	M	0	0	1	0
T/OR	29	M	0	0	0	0
T/OR	29	M	1	1	1	1
T/OR	29	M	0	0	1	1
T/OR	29	M	1	1	1	1
T/OR	29	M	0	0	0	0
T/OR	29	M	0	0	0	0
T/OR	29	M	0	0	0	0
T/OR	29	F	0	0	1	0
T/OR	29	F	1	1	0	0
T/OR	29	F	0	0	0	0
T/OR	29	F	1	1	1	1
T/OR	29	F	0	0	1	0
T/OR	29	F	0	0	0	0
T/OR	29	M	1	1	1	1
T/OR	29	M	1	1	0	0
T/OR	29	M	1	1	1	1
T/OR	29	F	1	0	1	0
T/OR	29	F	1	1	1	1
T/OR	29	F	1	1	1	1
T/OR	29	F	0	0	1	0
T/OR	29	F	1	1	0	0
T/OR	29	F	1	1	1	1
T/OR	29	F	1	1	1	1
T/OR	29	F	1	0	0	0
T/OR	29	F	1	0	0	0
T/OR	29	F	0	0	0	0
T/OR	29	F	0	0	1	0
T/OR	29	F	1	0	0	0
T/OR	29	F	1	1	0	0
