# Supplementary material for: Genetic and Environmental Control of Neurodevelopmental Robustness in Drosophila
Source: PLoS One. 2016 May 25;11(5):e0155957. doi: 10.1371/journal.pone.0155957 (PMC4880190; doi:10.1371/journal.pone.0155957)
Supplement: S2 Table — Data used in the creation of Fig 8E. Tab-delimited text. (TXT) [file pone.0155957.s005.txt]

Genotype	Rearing_Temperature(C)	Height(mm)
CyO	25	191
CyO	25	179
CyO	25	194
CyO	25	193
CyO	25	238
CyO	25	243
CyO	25	179
CyO	25	171
CyO	25	187
CyO	25	202
CyO	25	191
CyO	25	87
CyO	25	83
CyO	25	102
CyO	25	107
CyO	25	153
CyO	25	134
CyO	25	130
CyO	25	67
CyO	25	71
CyO	25	44
CyO	25	27
CyO	25	34
CyO	25	13
CyO	25	18
CyO	25	2
CyO	25	4
CyO	25	1
CyO	25	2
CyO	25	1
CyO	25	1
CyO	25	2
CyO	25	2
CyO	25	2
CyO	25	2
CyO	25	2
CyO	25	1
CyO	25	2
CyO	25	2
CyO	25	2
CyO	25	2
CyO	25	1
CyO	25	1
CyO	25	3
CyO	25	2
CyO	25	1
CyO	25	1
CyO	25	2
CyO	25	4
CyO	25	1
CyO	25	1
CyO	25	1
CyO	25	0
CyO	25	1
CyO	25	1
CyO	25	1
CyO	25	1
CyO	25	0
CyO	25	0
CyO	25	0
T/CS	16	259
T/CS	16	256
T/CS	16	299
T/CS	16	317
T/CS	16	119
T/CS	16	145
T/CS	16	132
T/CS	16	95
T/CS	16	97
T/CS	16	100
T/CS	16	117
T/CS	16	134
T/CS	16	135
T/CS	16	138
T/CS	16	156
T/CS	16	154
T/CS	16	157
T/CS	16	99
T/CS	16	105
T/CS	16	100
T/CS	16	213
T/CS	16	230
T/CS	16	233
T/CS	16	229
T/CS	16	234
T/CS	16	236
T/CS	16	228
T/CS	16	222
T/CS	16	222
T/CS	16	186
T/CS	16	177
T/CS	16	197
T/CS	16	206
T/CS	16	199
T/CS	16	207
T/CS	16	196
T/CS	16	193
T/CS	16	191
T/CS	16	216
T/CS	16	208
T/CS	16	211
T/CS	16	245
T/CS	16	227
T/CS	16	202
T/CS	16	187
T/CS	16	184
T/CS	16	197
T/CS	16	196
T/CS	16	208
T/CS	16	212
T/CS	16	222
T/CS	16	238
T/CS	16	235
T/CS	16	231
T/CS	16	73
T/CS	16	39
HI	16	251
HI	16	252
HI	16	262
HI	16	264
HI	16	247
HI	16	246
HI	16	245
HI	16	240
HI	16	233
HI	16	234
HI	16	238
HI	16	235
HI	16	233
HI	16	226
HI	16	190
HI	16	204
HI	16	218
HI	16	213
HI	16	224
HI	16	210
HI	16	212
HI	16	203
HI	16	198
HI	16	188
HI	16	169
HI	16	173
HI	16	169
HI	16	173
HI	16	217
HI	16	219
HI	16	218
HI	16	240
HI	16	224
HI	16	203
HI	16	201
HI	16	195
HI	16	195
HI	16	201
HI	16	194
HI	16	194
HI	16	189
HI	16	192
HI	16	193
HI	16	186
HI	16	178
HI	16	188
HI	16	164
HI	16	161
HI	16	153
HI	16	152
HI	16	145
HI	16	135
HI	16	149
HI	16	108
T/CS	29	250
T/CS	29	256
T/CS	29	250
T/CS	29	168
T/CS	29	179
T/CS	29	176
T/CS	29	195
T/CS	29	208
T/CS	29	226
T/CS	29	230
T/CS	29	230
T/CS	29	207
T/CS	29	237
T/CS	29	223
T/CS	29	212
T/CS	29	198
T/CS	29	184
T/CS	29	183
T/CS	29	199
T/CS	29	243
T/CS	29	219
T/CS	29	190
T/CS	29	215
T/CS	29	217
T/CS	29	235
T/CS	29	240
T/CS	29	223
T/CS	29	224
T/CS	29	219
T/CS	29	215
T/CS	29	211
T/CS	29	187
T/CS	29	181
T/CS	29	184
T/CS	29	174
T/CS	29	169
T/CS	29	160
T/CS	29	162
T/CS	29	155
T/CS	29	142
T/CS	29	139
T/CS	29	122
T/CS	29	96
T/CS	29	116
T/CS	29	127
T/CS	29	130
T/CS	29	106
T/CS	29	98
T/CS	29	79
T/CS	29	2
T/CS	29	35
T/CS	29	63
T/CS	29	53
T/CS	29	26
HI	29	286
HI	29	260
HI	29	251
HI	29	250
HI	29	214
HI	29	218
HI	29	224
HI	29	217
HI	29	210
HI	29	224
HI	29	219
HI	29	212
HI	29	215
HI	29	217
HI	29	238
HI	29	231
HI	29	226
HI	29	215
HI	29	213
HI	29	209
HI	29	209
HI	29	190
HI	29	197
HI	29	184
HI	29	170
HI	29	171
HI	29	169
HI	29	168
HI	29	178
HI	29	188
HI	29	195
HI	29	201
HI	29	204
HI	29	192
HI	29	176
HI	29	182
HI	29	192
HI	29	195
HI	29	174
HI	29	170
HI	29	168
HI	29	163
HI	29	139
HI	29	135
HI	29	119
HI	29	117
HI	29	123
HI	29	143
HI	29	145
HI	29	136
HI	29	119
HI	29	123
HI	29	118
HI	29	107
HI	29	93
HI	29	149
HI	29	2
HI	29	15
HI	29	57
T/OR	29	261
T/OR	29	271
T/OR	29	258
T/OR	29	225
T/OR	29	224
T/OR	29	226
T/OR	29	232
T/OR	29	220
T/OR	29	196
T/OR	29	171
T/OR	29	207
T/OR	29	196
T/OR	29	215
T/OR	29	235
T/OR	29	239
T/OR	29	184
T/OR	29	195
T/OR	29	208
T/OR	29	210
T/OR	29	229
T/OR	29	227
T/OR	29	234
T/OR	29	234
T/OR	29	232
T/OR	29	225
T/OR	29	207
T/OR	29	191
T/OR	29	175
T/OR	29	236
T/OR	29	246
T/OR	29	239
T/OR	29	221
T/OR	29	222
T/OR	29	212
T/OR	29	205
T/OR	29	207
T/OR	29	195
T/OR	29	183
T/OR	29	181
T/OR	29	207
T/OR	29	167
T/OR	29	162
T/OR	29	155
T/OR	29	152
T/OR	29	133
T/OR	29	137
T/OR	29	162
T/OR	29	157
T/OR	29	143
T/OR	29	140
T/OR	29	137
T/OR	29	111
T/OR	29	95
T/OR	29	104
T/OR	29	95
T/OR	29	90
T/OR	29	86
T/OR	29	84
T/OR	16	310
T/OR	16	326
T/OR	16	269
T/OR	16	253
T/OR	16	169
T/OR	16	177
T/OR	16	168
T/OR	16	168
T/OR	16	181
T/OR	16	189
T/OR	16	178
T/OR	16	186
T/OR	16	194
T/OR	16	177
T/OR	16	189
T/OR	16	189
T/OR	16	210
T/OR	16	209
T/OR	16	207
T/OR	16	210
T/OR	16	212
T/OR	16	218
T/OR	16	246
T/OR	16	235
T/OR	16	204
T/OR	16	197
T/OR	16	200
T/OR	16	202
T/OR	16	219
T/OR	16	229
T/OR	16	228
T/OR	16	205
T/OR	16	197
T/OR	16	199
T/OR	16	207
T/OR	16	233
T/OR	16	228
T/OR	16	220
T/OR	16	218
T/OR	16	231
T/OR	16	241
T/OR	16	246
T/OR	16	243
T/OR	16	243
T/OR	16	229
T/OR	16	241
T/OR	16	167
T/OR	16	167
T/OR	16	155
T/OR	16	152
T/OR	16	157
T/OR	16	147
T/OR	16	143
T/OR	16	143
T/OR	16	136
T/OR	16	135
T/OR	16	105
T/OR	16	80
CT	29	251
CT	29	167
CT	29	170
CT	29	183
CT	29	179
CT	29	184
CT	29	192
CT	29	200
CT	29	196
CT	29	190
CT	29	187
CT	29	209
CT	29	211
CT	29	215
CT	29	231
CT	29	235
CT	29	226
CT	29	236
CT	29	192
CT	29	213
CT	29	190
CT	29	184
CT	29	175
CT	29	176
CT	29	182
CT	29	171
CT	29	169
CT	29	169
CT	29	188
CT	29	195
CT	29	207
CT	29	235
CT	29	238
CT	29	214
CT	29	214
CT	29	194
CT	29	225
CT	29	220
CT	29	239
CT	29	158
CT	29	161
CT	29	163
CT	29	163
CT	29	161
CT	29	146
CT	29	108
CT	29	121
CT	29	85
CT	29	106
CT	29	131
CT	29	133
CT	29	133
CT	29	125
CT	29	123
CT	29	98
CT	29	84
CT	29	27
HI	29	168
HI	29	171
HI	29	171
HI	29	194
HI	29	188
HI	29	209
HI	29	217
HI	29	231
HI	29	227
HI	29	223
HI	29	193
HI	29	190
HI	29	198
HI	29	200
HI	29	209
HI	29	224
HI	29	229
HI	29	200
HI	29	196
HI	29	188
HI	29	211
HI	29	241
HI	29	236
HI	29	222
HI	29	224
HI	29	223
HI	29	236
HI	29	217
HI	29	202
HI	29	198
HI	29	177
HI	29	178
HI	29	192
HI	29	175
HI	29	175
HI	29	164
HI	29	157
HI	29	154
HI	29	138
HI	29	100
HI	29	89
HI	29	101
HI	29	101
HI	29	95
HI	29	125
HI	29	118
HI	29	86
HI	29	102
HI	29	149
HI	29	68
HI	29	29
HI	29	10
HI	29	10
HI	29	1
HI	29	30
HI	16	250
HI	16	249
HI	16	252
HI	16	263
HI	16	251
HI	16	268
HI	16	317
HI	16	311
HI	16	166
HI	16	248
HI	16	241
HI	16	229
HI	16	223
HI	16	222
HI	16	223
HI	16	237
HI	16	229
HI	16	218
HI	16	203
HI	16	198
HI	16	186
HI	16	205
HI	16	216
HI	16	208
HI	16	196
HI	16	207
HI	16	217
HI	16	204
HI	16	213
HI	16	186
HI	16	180
HI	16	180
HI	16	174
HI	16	171
HI	16	210
HI	16	218
HI	16	210
HI	16	205
HI	16	190
HI	16	212
HI	16	165
HI	16	163
HI	16	159
HI	16	156
HI	16	147
HI	16	134
HI	16	110
HI	16	125
HI	16	119
HI	16	135
HI	16	132
HI	16	149
HI	16	149
HI	16	71
HI	16	3
HI	16	64
CT	16	252
CT	16	252
CT	16	253
CT	16	259
CT	16	317
CT	16	322
CT	16	250
CT	16	247
CT	16	167
CT	16	168
CT	16	174
CT	16	171
CT	16	179
CT	16	183
CT	16	191
CT	16	190
CT	16	191
CT	16	196
CT	16	182
CT	16	183
CT	16	178
CT	16	186
CT	16	205
CT	16	216
CT	16	220
CT	16	218
CT	16	206
CT	16	195
CT	16	210
CT	16	227
CT	16	230
CT	16	243
CT	16	231
CT	16	230
CT	16	218
CT	16	226
CT	16	211
CT	16	219
CT	16	211
CT	16	200
CT	16	167
CT	16	165
CT	16	164
CT	16	165
CT	16	148
CT	16	149
CT	16	148
CT	16	151
CT	16	157
CT	16	153
CT	16	139
CT	16	121
CT	16	76
CT	16	75
CT	16	8
T/OR	16	276
T/OR	16	250
T/OR	16	251
T/OR	16	244
T/OR	16	242
T/OR	16	226
T/OR	16	227
T/OR	16	226
T/OR	16	217
T/OR	16	218
T/OR	16	192
T/OR	16	181
T/OR	16	187
T/OR	16	190
T/OR	16	194
T/OR	16	207
T/OR	16	222
T/OR	16	220
T/OR	16	218
T/OR	16	180
T/OR	16	205
T/OR	16	203
T/OR	16	198
T/OR	16	189
T/OR	16	181
T/OR	16	191
T/OR	16	195
T/OR	16	205
T/OR	16	215
T/OR	16	216
T/OR	16	211
T/OR	16	201
T/OR	16	193
T/OR	16	201
T/OR	16	88
T/OR	16	151
T/OR	16	145
T/OR	16	126
T/OR	16	120
T/OR	16	165
T/OR	16	161
T/OR	16	154
T/OR	16	157
T/OR	16	159
T/OR	16	154
T/OR	16	141
T/OR	16	151
T/OR	16	160
T/OR	16	156
T/OR	16	160
T/OR	16	156
T/OR	16	126
T/OR	16	120
T/OR	16	37
T/OR	16	65
CT	29	167
CT	29	168
CT	29	171
CT	29	187
CT	29	204
CT	29	225
CT	29	248
CT	29	225
CT	29	218
CT	29	216
CT	29	214
CT	29	195
CT	29	205
CT	29	188
CT	29	186
CT	29	189
CT	29	191
CT	29	201
CT	29	211
CT	29	217
CT	29	219
CT	29	245
CT	29	226
CT	29	216
CT	29	176
CT	29	173
CT	29	181
CT	29	242
CT	29	219
CT	29	213
CT	29	161
CT	29	157
CT	29	143
CT	29	146
CT	29	149
CT	29	149
CT	29	147
CT	29	139
CT	29	128
CT	29	118
CT	29	108
CT	29	125
CT	29	116
CT	29	93
CT	29	93
CT	29	103
CT	29	112
CT	29	4
CT	29	58
CT	29	46
T/CS	16	301
T/CS	16	291
T/CS	16	257
T/CS	16	168
T/CS	16	168
T/CS	16	170
T/CS	16	214
T/CS	16	196
T/CS	16	178
T/CS	16	186
T/CS	16	182
T/CS	16	223
T/CS	16	218
T/CS	16	204
T/CS	16	187
T/CS	16	199
T/CS	16	195
T/CS	16	203
T/CS	16	182
T/CS	16	176
T/CS	16	193
T/CS	16	191
T/CS	16	190
T/CS	16	200
T/CS	16	204
T/CS	16	214
T/CS	16	244
T/CS	16	226
T/CS	16	221
T/CS	16	219
T/CS	16	224
T/CS	16	237
T/CS	16	228
T/CS	16	85
T/CS	16	165
T/CS	16	163
T/CS	16	161
T/CS	16	161
T/CS	16	165
T/CS	16	126
T/CS	16	116
T/CS	16	113
T/CS	16	137
T/CS	16	135
T/CS	16	152
T/CS	16	135
T/CS	16	147
T/CS	16	150
T/CS	16	148
T/CS	16	143
T/CS	16	114
T/CS	16	149
T/CS	16	135
T/CS	16	142
T/CS	16	146
T/CS	16	99
T/CS	16	57
T/CS	16	67
T/OR	29	250
T/OR	29	251
T/OR	29	267
T/OR	29	275
T/OR	29	282
T/OR	29	246
T/OR	29	222
T/OR	29	213
T/OR	29	210
T/OR	29	216
T/OR	29	188
T/OR	29	186
T/OR	29	178
T/OR	29	214
T/OR	29	235
T/OR	29	216
T/OR	29	203
T/OR	29	188
T/OR	29	183
T/OR	29	195
T/OR	29	201
T/OR	29	205
T/OR	29	218
T/OR	29	236
T/OR	29	229
T/OR	29	218
T/OR	29	180
T/OR	29	174
T/OR	29	172
T/OR	29	192
T/OR	29	203
T/OR	29	209
T/OR	29	238
T/OR	29	169
T/OR	29	83
T/OR	29	155
T/OR	29	162
T/OR	29	153
T/OR	29	145
T/OR	29	149
T/OR	29	157
T/OR	29	155
T/OR	29	152
T/OR	29	153
T/OR	29	151
T/OR	29	136
T/OR	29	135
T/OR	29	145
T/OR	29	113
T/OR	29	93
T/OR	29	129
T/OR	29	136
T/OR	29	134
T/OR	29	107
T/OR	29	99
T/OR	29	100
T/OR	29	93
T/OR	29	104
T/OR	29	69
T/OR	29	60
CyO	25	235
CyO	25	229
CyO	25	183
CyO	25	173
CyO	25	228
CyO	25	203
CyO	25	168
CyO	25	173
CyO	25	170
CyO	25	148
CyO	25	139
CyO	25	110
CyO	25	2
CyO	25	2
CyO	25	3
CyO	25	2
CyO	25	3
CyO	25	3
CyO	25	18
CyO	25	3
CyO	25	2
CyO	25	2
CyO	25	3
CyO	25	3
CyO	25	22
CyO	25	4
CyO	25	3
CyO	25	2
CyO	25	2
CyO	25	3
CyO	25	4
CyO	25	3
CyO	25	2
CyO	25	3
CyO	25	3
CyO	25	2
CyO	25	2
CyO	25	3
CyO	25	3
CyO	25	3
CyO	25	2
CyO	25	5
CyO	25	53
CyO	25	42
CyO	25	46
CyO	25	69
CyO	25	78
CyO	25	81
CyO	25	77
CyO	25	74
CyO	25	77
CyO	25	80
CyO	25	0
CyO	25	0
CyO	25	0
CyO	25	0
CyO	25	0
CyO	25	0
CyO	25	0
T/CS	29	250
T/CS	29	167
T/CS	29	244
T/CS	29	232
T/CS	29	238
T/CS	29	225
T/CS	29	229
T/CS	29	225
T/CS	29	227
T/CS	29	226
T/CS	29	225
T/CS	29	223
T/CS	29	213
T/CS	29	196
T/CS	29	204
T/CS	29	218
T/CS	29	204
T/CS	29	210
T/CS	29	199
T/CS	29	197
T/CS	29	173
T/CS	29	182
T/CS	29	181
T/CS	29	195
T/CS	29	207
T/CS	29	234
T/CS	29	212
T/CS	29	208
T/CS	29	200
T/CS	29	197
T/CS	29	196
T/CS	29	193
T/CS	29	182
T/CS	29	171
T/CS	29	217
T/CS	29	158
T/CS	29	149
T/CS	29	145
T/CS	29	138
T/CS	29	133
T/CS	29	137
T/CS	29	141
T/CS	29	144
T/CS	29	125
T/CS	29	136
T/CS	29	135
T/CS	29	153
T/CS	29	140
T/CS	29	106
T/CS	29	100
T/CS	29	102
T/CS	29	112
T/CS	29	104
T/CS	29	96
T/CS	29	59
T/CS	29	71
T/CS	29	11
T/CS	29	2
