# Supplementary material for: Genetic and Environmental Control of Neurodevelopmental Robustness in Drosophila
Source: PLoS One. 2016 May 25;11(5):e0155957. doi: 10.1371/journal.pone.0155957 (PMC4880190; doi:10.1371/journal.pone.0155957)
Supplement: S3 Table — Data used in the creation of Fig 8A. Tab-delimited text. (TXT) [file pone.0155957.s006.txt]

Genotype	Rearing_Temperature(C)	Time_to_Jump(s)
CT	16	1.6
CT	16	0.2
CT	16	0.7
CT	16	10.3
CT	16	3.8
CT	16	10.1
CT	16	7.2
CT	16	32.9
CT	16	6.9
CT	16	19.8
CT	16	10.2
CT	16	5.1
CT	16	5.7
CT	16	2.1
CT	16	1.3
CT	16	2
CT	16	1.5
CT	16	5.2
CT	16	2.6
CT	16	3.9
CT	16	8.6
CT	16	4.8
CT	16	2.7
CT	16	6.3
CT	16	6.6
CT	16	3.6
CT	16	5.7
CT	16	28.4
CT	16	2.8
CT	16	0.1
CT	16	3.3
CT	29	1.7
CT	29	1.3
CT	29	26.6
CT	29	0.3
CT	29	2.8
CT	29	31.1
CT	29	10.3
CT	29	3
CT	29	30.5
CT	29	28.9
CT	29	33
CT	29	2.3
CT	29	11.1
CT	29	1.8
CT	29	1.3
CT	29	2.7
CT	29	17.6
CT	29	1.3
CT	29	3.4
CT	29	2.5
CT	29	18.3
CT	29	30.5
CT	29	1.3
CT	29	5.9
CT	29	25.1
CT	29	1.4
CT	29	6.2
CT	29	1.8
CT	29	1.8
CT	29	1.9
CT	29	1.6
CT	29	1.4
CT	29	0.8
CT	29	2.8
CT	29	6.6
CT	29	2.5
CT	29	2
CT	29	2.6
CT	29	1
CT	29	2.9
CT	29	2.2
CT	29	31.6
CT	29	1.4
CT	29	3.9
CT	29	0.4
CT	29	2.2
CT	29	2.2
CT	29	10.9
CT	29	1.6
CT	29	2.6
CT	29	1.8
CT	29	1.3
CT	29	30.7
CT	29	27.4
CT	29	0.7
CT	29	34
CT	29	15.8
HI	16	6.3
HI	16	2.3
HI	16	5.8
HI	16	1.3
HI	16	1.9
HI	16	2.1
HI	16	1.7
HI	16	7.7
HI	16	3.2
HI	16	1.7
HI	16	5.7
HI	16	3.3
HI	16	5.3
HI	16	3
HI	16	0.9
HI	16	2.2
HI	16	4.4
HI	16	1.8
HI	16	22.7
HI	16	3.4
HI	16	3.4
HI	16	2.1
HI	16	5.2
HI	16	2.5
HI	16	4.5
HI	16	9.2
HI	16	9
HI	16	10.1
HI	16	33.2
HI	29	1.4
HI	29	3.6
HI	29	5.9
HI	29	2.7
HI	29	15.3
HI	29	14.3
HI	29	3.5
HI	29	6.9
HI	29	30
HI	29	7
HI	29	1.4
HI	29	20.4
HI	29	3.4
HI	29	3.4
HI	29	29.7
HI	29	7.5
HI	29	2.8
T/CS	16	30.4
T/CS	16	32.6
T/CS	16	11.5
T/CS	16	30.8
T/CS	16	30.9
T/CS	16	32.8
T/CS	16	33.3
T/CS	16	0.7
T/CS	16	1.1
T/CS	16	51.7
T/CS	16	36.4
T/CS	16	10
T/CS	16	14.3
T/CS	16	1.7
T/CS	16	30.7
T/CS	16	2
T/CS	16	6.2
T/CS	16	2.1
T/CS	16	20.9
T/CS	16	1.7
T/CS	16	15.1
T/CS	16	30.4
T/CS	16	36.7
T/CS	16	1.4
T/CS	16	41.5
T/CS	16	56.3
T/CS	16	30.8
T/CS	16	29
T/CS	16	34.5
T/CS	16	30.8
T/CS	16	50.3
T/CS	16	53.5
T/CS	16	22.3
T/CS	29	3.3
T/CS	29	36.6
T/CS	29	28.9
T/CS	29	4.7
T/CS	29	27.5
T/CS	29	35.1
T/CS	29	1.4
T/CS	29	0.3
T/CS	29	3.2
T/CS	29	36.3
T/CS	29	7.1
T/CS	29	23.6
T/CS	29	15.4
T/CS	29	32.8
T/CS	29	27.2
T/CS	29	8.8
T/CS	29	16.2
T/CS	29	0.9
T/CS	29	21.4
T/CS	29	4.2
T/OR	16	38.2
T/OR	16	10.6
T/OR	16	1.8
T/OR	16	7.7
T/OR	16	7
T/OR	16	10.2
T/OR	16	31.5
T/OR	16	15.1
T/OR	16	9.2
T/OR	16	29.6
T/OR	16	29.9
T/OR	16	33.4
T/OR	16	28.1
T/OR	16	1.3
T/OR	16	2.6
T/OR	16	38.2
T/OR	16	7.4
T/OR	16	30.7
T/OR	16	2.8
T/OR	16	1.1
T/OR	16	21.6
T/OR	16	0.9
T/OR	16	2.9
T/OR	16	22.8
T/OR	16	49.6
T/OR	16	37.8
T/OR	16	28
T/OR	16	34.4
T/OR	16	6.4
T/OR	16	2.7
T/OR	16	53.5
T/OR	16	26
T/OR	16	31.4
T/OR	16	22.5
T/OR	16	32
T/OR	29	11.5
T/OR	29	0.9
T/OR	29	2.1
T/OR	29	1.3
T/OR	29	4.2
T/OR	29	9.1
T/OR	29	15.7
T/OR	29	23.2
T/OR	29	1
T/OR	29	5.9
T/OR	29	17
T/OR	29	3.5
T/OR	29	23
T/OR	29	8.6
T/OR	29	2.7
T/OR	29	22.2
T/OR	29	31.6
T/OR	29	55
T/OR	29	4.3
T/OR	29	1.2
T/OR	29	31.5
T/OR	29	2
