# Supplementary material for: Genetic and Environmental Control of Neurodevelopmental Robustness in Drosophila
Source: PLoS One. 2016 May 25;11(5):e0155957. doi: 10.1371/journal.pone.0155957 (PMC4880190; doi:10.1371/journal.pone.0155957)
Supplement: S4 Table — Data used in the creation of S3 Fig panel H. Tab-delimited text. (TXT) [file pone.0155957.s007.txt]

Genotype	Rearing_Temperature(C)	Time_to_jump(ms)
CT	16	582
CT	16	385
CT	16	318
CT	16	447
CT	16	529
CT	16	535
CT	16	206
CT	16	361
CT	16	557
CT	16	428
CT	16	366
CT	16	463
CT	16	530
CT	16	398
CT	16	518
CT	16	115
CT	16	541
CT	16	574
CT	16	577
CT	16	568
CT	16	403
CT	16	450
CT	16	325
CT	16	430
CT	16	459
CT	16	39
CT	16	228
CT	16	368
CT	16	448
CT	16	573
CT	16	570
CT	16	288
CT	16	50
CT	16	542
CT	16	431
CT	16	261
CT	16	404
CT	16	553
CT	16	296
CT	16	306
CT	16	440
CT	16	57
CT	29	313
CT	29	475
CT	29	240
CT	29	428
CT	29	510
CT	29	477
CT	29	405
CT	29	342
CT	29	534
CT	29	475
CT	29	72
CT	29	521
CT	29	316
CT	29	344
CT	29	320
CT	29	453
CT	29	440
CT	29	286
CT	29	97
CT	29	185
CT	29	397
CT	29	386
CT	29	373
CT	29	369
CT	29	390
CT	29	200
CT	29	567
CT	29	400
CT	29	360
CT	29	358
CT	29	454
CT	29	464
CT	29	355
CT	29	567
CT	29	26
CT	29	400
CT	29	202
CT	29	535
CT	29	439
CT	29	261
CT	29	40
CT	29	390
CT	29	431
CT	29	417
CT	29	474
HI	16	385
HI	16	359
HI	16	548
HI	16	382
HI	16	381
HI	16	150
HI	16	388
HI	16	410
HI	16	520
HI	16	387
HI	16	257
HI	16	315
HI	16	565
HI	16	389
HI	16	295
HI	16	393
HI	16	320
HI	16	362
HI	16	319
HI	16	310
HI	16	542
HI	16	90
HI	16	301
HI	16	457
HI	16	407
HI	16	580
HI	16	368
HI	16	267
HI	16	532
HI	16	316
HI	16	327
HI	16	78
HI	16	254
HI	16	292
HI	16	325
HI	16	540
HI	16	348
HI	16	405
HI	16	281
HI	16	250
HI	29	495
HI	29	433
HI	29	380
HI	29	315
HI	29	441
HI	29	526
HI	29	449
HI	29	292
HI	29	498
HI	29	201
HI	29	249
HI	29	327
HI	29	506
HI	29	329
HI	29	537
HI	29	420
HI	29	256
HI	29	408
HI	29	233
HI	29	334
HI	29	325
HI	29	215
HI	29	416
HI	29	547
HI	29	508
HI	29	318
HI	29	463
HI	29	497
HI	29	288
HI	29	471
HI	29	409
HI	29	325
HI	29	437
HI	29	68
HI	29	441
HI	29	533
HI	29	459
HI	29	466
HI	29	480
HI	29	275
HI	29	536
HI	29	503
HI	29	430
HI	29	295
HI	29	467
HI	29	436
HI	29	522
HI	29	479
HI	29	348
HI	29	562
HI	29	408
HI	29	300
HI	29	384
HI	29	492
HI	29	282
T/CS	16	379
T/CS	16	565
T/CS	16	502
T/CS	16	506
T/CS	16	537
T/CS	16	397
T/CS	16	360
T/CS	16	554
T/CS	16	546
T/CS	16	337
T/CS	16	536
T/CS	16	360
T/CS	16	432
T/CS	16	188
T/CS	16	522
T/CS	16	503
T/CS	16	518
T/CS	16	525
T/CS	16	546
T/CS	16	524
T/CS	16	506
T/CS	16	391
T/CS	16	559
T/CS	16	546
T/CS	16	453
T/CS	16	311
T/CS	16	595
T/CS	16	553
T/CS	16	498
T/CS	16	600
T/CS	16	593
T/CS	16	597
T/CS	16	210
T/CS	16	582
T/CS	16	592
T/CS	16	365
T/CS	16	355
T/CS	16	285
T/CS	16	577
T/CS	16	544
T/CS	16	410
T/CS	16	549
T/CS	16	589
T/CS	16	508
T/CS	16	541
T/CS	16	573
T/CS	16	507
T/CS	16	363
T/CS	16	365
T/CS	16	559
T/CS	16	560
T/CS	16	370
T/CS	16	580
T/CS	16	432
T/CS	16	468
T/CS	16	476
T/CS	16	565
T/CS	16	509
T/CS	16	432
T/CS	16	301
T/CS	16	439
T/CS	16	395
T/CS	16	431
T/CS	16	533
T/CS	16	392
T/CS	16	334
T/CS	16	485
T/CS	16	385
T/CS	16	324
T/CS	16	289
T/CS	29	516
T/CS	29	547
T/CS	29	531
T/CS	29	370
T/CS	29	533
T/CS	29	379
T/CS	29	373
T/CS	29	475
T/CS	29	322
T/CS	29	344
T/CS	29	291
T/CS	29	491
T/CS	29	398
T/CS	29	455
T/CS	29	373
T/CS	29	454
T/CS	29	414
T/CS	29	499
T/CS	29	413
T/CS	29	519
T/CS	29	490
T/CS	29	443
T/CS	29	455
T/CS	29	573
T/CS	29	488
T/CS	29	434
T/CS	29	354
T/CS	29	452
T/CS	29	299
T/CS	29	440
T/CS	29	504
T/CS	29	531
T/CS	29	401
T/CS	29	440
T/CS	29	502
T/OR	16	292
T/OR	16	67
T/OR	16	480
T/OR	16	446
T/OR	16	527
T/OR	16	263
T/OR	16	549
T/OR	16	513
T/OR	16	578
T/OR	16	576
T/OR	16	427
T/OR	16	476
T/OR	16	486
T/OR	16	508
T/OR	16	425
T/OR	16	508
T/OR	16	354
T/OR	16	551
T/OR	16	317
T/OR	16	571
T/OR	16	558
T/OR	16	408
T/OR	16	559
T/OR	16	571
T/OR	16	289
T/OR	16	389
T/OR	16	391
T/OR	16	532
T/OR	16	440
T/OR	16	363
T/OR	16	554
T/OR	16	350
T/OR	16	518
T/OR	16	415
T/OR	16	501
T/OR	16	510
T/OR	16	377
T/OR	16	334
T/OR	16	479
T/OR	16	529
T/OR	16	479
T/OR	16	500
T/OR	16	295
T/OR	16	446
T/OR	16	456
T/OR	16	520
T/OR	16	530
T/OR	16	458
T/OR	16	385
T/OR	16	418
T/OR	16	575
T/OR	16	402
T/OR	16	474
T/OR	16	125
T/OR	16	320
T/OR	16	505
T/OR	16	376
T/OR	16	114
T/OR	16	404
T/OR	16	486
T/OR	16	376
T/OR	16	556
T/OR	16	373
T/OR	16	547
T/OR	16	337
T/OR	16	388
T/OR	16	336
T/OR	16	383
T/OR	16	459
T/OR	16	413
T/OR	16	282
T/OR	16	515
T/OR	16	543
T/OR	16	558
T/OR	16	94
T/OR	16	543
T/OR	16	569
T/OR	16	366
T/OR	16	415
T/OR	16	594
T/OR	16	519
T/OR	16	323
T/OR	16	375
T/OR	16	533
T/OR	16	556
T/OR	16	334
T/OR	16	278
T/OR	16	332
T/OR	16	515
T/OR	16	312
T/OR	16	532
T/OR	29	305
T/OR	29	292
T/OR	29	320
T/OR	29	55
T/OR	29	145
T/OR	29	459
T/OR	29	482
T/OR	29	377
T/OR	29	399
T/OR	29	267
T/OR	29	536
T/OR	29	432
T/OR	29	504
T/OR	29	527
T/OR	29	298
T/OR	29	420
T/OR	29	386
T/OR	29	433
T/OR	29	340
T/OR	29	473
T/OR	29	377
T/OR	29	52
T/OR	29	478
T/OR	29	270
T/OR	29	433
T/OR	29	436
T/OR	29	352
T/OR	29	345
T/OR	29	288
T/OR	29	331
T/OR	29	517
T/OR	29	444
T/OR	29	387
