# Supplementary material for: Genetic and Environmental Control of Neurodevelopmental Robustness in Drosophila
Source: PLoS One. 2016 May 25;11(5):e0155957. doi: 10.1371/journal.pone.0155957 (PMC4880190; doi:10.1371/journal.pone.0155957)
Supplement: S5 Table — Data used in the creation of S3 Fig panels A-G. Tab-delimited text. (TXT) [file pone.0155957.s008.txt]

Genotype	Rearing_Temperature(C)	pulse_index	sine_index	mode_ipi	mean_pulse_car_freq	mean_pulse_rms_amp	mean_sine_car_freq	mean_sine_rms_amp
T/OR	29	0.024	0.028	35.97	263.78	0.037	142.25	0.0213
T/OR	29	0.084	0.15	35.89	236.73	0.0515	143.65	0.0264
T/OR	29	0.008	0	41.23	200.98	0.03	145.31	0.0092
T/OR	29	0.014	0.008	34.33	275.21	0.0402	121.68	0.0193
T/OR	29	0.111	0.188	36.1	256.18	0.0929	151.35	0.0436
T/OR	29	0.028	0.055	37.01	266.36	0.0397	151.42	0.0182
T/OR	29	0.004	0	55.11	345.28	0.0404	NA	NA
T/OR	29	0.008	0.001	54.76	181.6	0.0165	110.72	0.0073
T/OR	29	0.164	0.192	34.76	253.7	0.0527	159.3	0.0273
T/OR	29	0.141	0.401	34.28	234.94	0.0724	153.33	0.0317
T/OR	29	0.06	0.057	34.61	315.01	0.0465	153.79	0.0197
T/OR	29	0.003	0.001	35.14	350.98	0.0387	124.78	0.0128
T/OR	29	0.055	0.04	35.09	254.82	0.0478	140.76	0.0174
T/OR	29	0.001	0	39.12	317.12	0.0232	102.2	0.0071
T/OR	29	0.109	0.192	33.95	239.21	0.0601	150.95	0.0304
T/OR	29	0.082	0.066	35.86	273.54	0.0883	154.43	0.0421
T/OR	29	0.023	0.026	37.66	239.75	0.0151	147.9	0.0087
T/OR	29	0.085	0.234	34.76	217.69	0.0474	157.4	0.0218
T/OR	29	0	0	NA	468.41	0.026	NA	NA
T/OR	29	0.072	0.115	34.09	240.08	0.0481	165.91	0.0172
T/OR	29	0.052	0.062	35.94	277.72	0.0287	151.37	0.0114
CT	16	0.004	0.002	48.83	84.63	0.014	112.59	0.0052
CT	16	0.015	0.007	37.22	247.9	0.0464	137.16	0.0161
CT	16	0.015	0.015	37.08	267.93	0.0372	157.49	0.032
CT	16	0.085	0.154	37.79	190.06	0.0336	157.85	0.0203
CT	16	0.009	0.003	42.22	285.7	0.0351	131.42	0.0099
CT	16	0.004	0.007	79.31	90.07	0.0256	103.56	0.0091
CT	16	0.012	0.048	39.69	223.02	0.0704	149.42	0.0298
CT	16	0.037	0.083	35.33	257.99	0.0747	151.32	0.0426
CT	16	0.064	0.109	37.07	213.53	0.0442	151.35	0.0229
CT	16	0.073	0.296	36.54	229.94	0.0743	165.26	0.0454
CT	16	0.039	0.034	35.11	259.96	0.0564	141.2	0.0154
CT	16	0.069	0.18	34.97	208.47	0.0613	144.9	0.0375
CT	16	0.083	0.188	34.26	228.75	0.0226	148.57	0.0122
CT	16	0.04	0.124	32.01	251.67	0.0581	168.51	0.028
CT	16	0.085	0.243	36.1	232.22	0.0732	173.29	0.0446
CT	16	0.024	0.025	33.82	234.93	0.0211	156.14	0.0099
CT	16	0.028	0.039	39.55	239.9	0.0442	148.29	0.0228
CT	16	0.047	0.068	36.14	249.72	0.051	144.37	0.0349
CT	16	0.049	0.091	36.06	279.7	0.0366	151.19	0.0158
CT	16	0.074	0.31	34.35	208.82	0.0639	162.21	0.0546
CT	16	0.175	0.246	34.41	195.14	0.0584	140.98	0.0456
CT	16	0.079	0.209	34.72	211.25	0.0369	168.81	0.0233
CT	16	0.008	0.011	40.26	306.34	0.0581	140.98	0.0182
CT	16	0.042	0.162	36.8	242.85	0.0419	169.61	0.0327
CT	16	0.102	0.318	36.3	169.43	0.0733	167.32	0.0493
CT	16	0.059	0.105	34.49	220.31	0.0458	155.86	0.0305
T/OR	16	0.025	0.033	34.92	229.45	0.0309	162.61	0.0132
T/OR	16	0.028	0.043	36.59	191.03	0.0529	132.89	0.0324
T/OR	16	0.045	0.121	37.33	229.95	0.0856	138.22	0.0295
T/OR	16	0.02	0.048	36.58	198.73	0.0228	141.63	0.0107
T/OR	16	0.045	0.165	37.01	207.58	0.0529	139.4	0.0202
T/OR	16	0.035	0.046	36.58	188.9	0.0671	124.47	0.026
T/OR	16	0.058	0.167	35.97	194.43	0.0547	141.61	0.023
T/OR	16	0.066	0.235	40.25	201.26	0.0779	136.8	0.0347
T/OR	16	0.04	0.023	34.76	300.16	0.0437	132.93	0.0202
T/OR	16	0.054	0.072	37.75	210.58	0.0836	126.74	0.0606
T/OR	16	0.024	0.035	36.13	210.88	0.0407	130.51	0.0218
T/OR	16	0.032	0.041	34.74	196.94	0.0325	140.51	0.0146
T/OR	16	0.032	0.078	36.84	214.93	0.0429	143.57	0.0185
T/OR	16	0.051	0.114	36.46	208.46	0.0563	139.79	0.0335
T/OR	16	0.056	0.078	35.71	208.51	0.0344	151.77	0.0171
T/OR	16	0.022	0.03	38.25	247.43	0.0613	137.56	0.0164
T/OR	16	0.039	0.058	35.98	244.42	0.0551	144.47	0.0216
T/OR	16	0.093	0.26	37.62	206.51	0.0718	145.34	0.0477
T/OR	16	0.072	0.099	34.71	230.56	0.029	162.47	0.0131
T/OR	16	0.023	0.007	35.77	208.51	0.0512	147.91	0.0185
T/OR	16	0.059	0.203	35.36	195.93	0.0616	149.87	0.035
T/OR	16	0.072	0.273	36.98	191.54	0.0884	144.91	0.042
T/OR	16	0.026	0.022	38.19	274.66	0.0638	139.5	0.0162
T/OR	16	0.022	0.05	38.5	240.36	0.025	143.48	0.0119
T/OR	16	0.11	0.272	36.31	218.37	0.0934	148.18	0.0378
T/OR	16	0.022	0.024	37.52	206.92	0.0364	129.09	0.0114
T/OR	16	0.034	0.041	35.31	209.74	0.0477	130.27	0.026
T/OR	16	0.047	0.029	37.95	224.6	0.0335	133.08	0.0274
T/OR	16	0.029	0.086	41.68	247.06	0.0551	132.94	0.0421
T/OR	16	0.052	0.063	34.92	228.84	0.0525	151.37	0.0233
CT	29	0.005	0.001	44.43	140.7	0.0234	116.35	0.0057
CT	29	0.018	0.008	36.46	268.81	0.0237	159.42	0.0121
CT	29	0.101	0.25	34.79	244.22	0.0301	172.64	0.015
CT	29	0.005	0.002	46.6	507.88	0.0364	136.15	0.0109
CT	29	0.007	0.006	39.65	328.74	0.0361	162.6	0.0193
CT	29	0.041	0.085	45.58	265.91	0.0496	161.19	0.0361
CT	29	0.002	0	78.36	120.46	0.01	149.83	0.0033
CT	29	0.003	0	55.37	295.78	0.0132	NA	NA
CT	29	0.024	0.044	36.99	260.67	0.0544	159.46	0.0197
CT	29	0.122	0.241	34.4	232.34	0.0818	170.64	0.0431
CT	29	0.02	0.025	34.23	319.04	0.0192	168.39	0.0098
CT	29	0.046	0.105	35.74	229.4	0.0516	165.18	0.0215
CT	29	0.077	0.117	38.43	308.59	0.0767	172.26	0.0405
CT	29	0.006	0	40.32	140.79	0.0072	168.64	0.0041
CT	29	0.097	0.071	35.93	392.93	0.0447	160.9	0.0149
CT	29	0.17	0.22	36.23	235.53	0.0616	175.95	0.0196
CT	29	0.086	0.1	39.8	290.23	0.0277	163.88	0.009
CT	29	0.018	0.046	37.13	333.2	0.0586	158.08	0.021
CT	29	0.002	0.001	42.12	197.25	0.0342	152.43	0.0218
CT	29	0.22	0.221	36.72	293.13	0.0617	164.93	0.0231
CT	29	0.011	0.021	34.98	318.9	0.0624	165.32	0.0258
CT	29	0.02	0.026	38.99	363.68	0.0372	163.52	0.0195
CT	29	0.075	0.145	37.07	326.29	0.0548	177.52	0.0226
CT	29	0.032	0.034	34.79	389.98	0.0496	167.74	0.0151
CT	29	0.007	0.001	41.48	401.9	0.0321	154.83	0.0126
CT	29	0.089	0.143	34.33	316.8	0.0446	168.62	0.0182
CT	29	0.042	0.079	37.57	243.71	0.029	174.47	0.0192
HI	29	0.003	0	41.06	377.32	0.0365	153.47	0.0129
HI	29	0.004	0.003	40.22	427.1	0.0599	158.35	0.0202
HI	29	0.041	0.043	39.79	270.28	0.0349	163.26	0.0201
HI	29	0.031	0.038	36.72	309.85	0.0445	173.92	0.0219
HI	29	0.005	0.004	38.31	349.86	0.0316	157.89	0.0156
HI	29	0.015	0.011	37.01	311.32	0.0417	166.52	0.0242
HI	29	0.08	0.12	37.62	307.13	0.0516	172.56	0.0251
HI	29	0.019	0.041	41.58	362.75	0.0812	161.9	0.0228
HI	29	0.035	0.033	71.83	206.83	0.0461	168.5	0.0251
HI	29	0.034	0.066	38.47	258.67	0.0684	164.32	0.0248
HI	29	0.005	0	53.41	432.02	0.0307	100.77	0.0072
HI	29	0.004	0	38.17	379.51	0.021	127.45	0.0083
HI	29	0.005	0.008	38.38	348.63	0.0281	169.51	0.0126
HI	29	0.003	0	52.26	259.23	0.0233	NA	NA
HI	29	0.001	0	57.97	76.98	0.0376	NA	NA
HI	29	0.034	0.053	37.82	349.29	0.0293	165.96	0.0143
HI	29	0.056	0.067	40.6	313.3	0.0415	173.21	0.0151
HI	29	0.003	0.001	39.44	291.08	0.0301	151.41	0.0218
HI	29	0.026	0.015	38.5	346.19	0.0274	157.46	0.0131
HI	29	0.011	0.012	41.59	431.24	0.0198	161.46	0.0056
HI	29	0.04	0.041	37.49	301.06	0.0332	178.54	0.015
HI	29	0.021	0.037	38.82	278.25	0.0258	175.77	0.0138
HI	29	0.007	0.003	38.95	385.38	0.0335	168.76	0.0158
HI	29	0.003	0.001	44.73	399.79	0.0171	144.55	0.0046
T/CS	16	0.051	0.182	40.92	193.65	0.0302	152.8	0.019
T/CS	16	0.055	0.244	36.27	188.96	0.0421	152.98	0.0165
T/CS	16	0.069	0.226	36.95	203.5	0.0342	154	0.0181
T/CS	16	0.043	0.148	37.81	203.94	0.0405	143.04	0.0219
T/CS	16	0.065	0.105	38.11	182.79	0.0465	139.79	0.0442
T/CS	16	0.059	0.137	36.11	187.08	0.0692	138.64	0.0583
T/CS	16	0.019	0.016	37.99	217.61	0.0174	133.35	0.0095
T/CS	16	0.052	0.285	36.95	187.54	0.0385	149.51	0.0271
T/CS	16	0.07	0.232	35.02	191.71	0.0624	147.48	0.0299
T/CS	16	0.017	0.018	37.29	202.46	0.031	130.97	0.0129
T/CS	16	0.064	0.11	37.07	194.76	0.0597	143.38	0.0363
T/CS	16	0.106	0.354	36.58	205.43	0.0691	152.88	0.0522
T/CS	16	0.087	0.31	37.39	190.66	0.0779	140.6	0.0468
T/CS	16	0.049	0.119	37.44	211.85	0.0671	154.63	0.039
T/CS	16	0.003	0	41.99	145.11	0.0099	151.21	0.0036
T/CS	16	0.016	0.033	35.93	181.24	0.0281	142.44	0.0135
T/CS	16	0.008	0.005	37.44	176.82	0.0353	135.94	0.0145
T/CS	16	0.031	0.126	36.02	198.17	0.0622	142.94	0.0418
T/CS	16	0.049	0.133	39.54	197.7	0.0854	128.45	0.0454
T/CS	16	0.068	0.202	35.45	195.53	0.0519	144.16	0.029
T/CS	16	0.046	0.145	37.16	190.74	0.0675	129.96	0.0414
T/CS	16	0.048	0.075	34.99	220.96	0.0616	128.17	0.0308
T/CS	16	0.054	0.127	35.36	247.84	0.0243	161.95	0.0121
T/CS	16	0.105	0.199	34.01	204.59	0.0375	150.99	0.0218
T/CS	16	0.046	0.167	38.48	228.82	0.046	153.2	0.0256
T/CS	16	0.091	0.225	34.87	184.89	0.0452	156.98	0.0303
T/CS	16	0.082	0.275	35.24	187.74	0.0698	149.08	0.0329
HI	16	0.12	0.284	36.08	294.48	0.0575	172.52	0.0328
HI	16	0.044	0.067	39.31	208.75	0.0542	172.56	0.0407
HI	16	0.019	0.047	37.01	214.65	0.0264	169.41	0.0206
HI	16	0.006	0.01	41.46	197.46	0.0217	154.16	0.0114
HI	16	0.034	0.059	37.82	210.09	0.0231	171.82	0.0148
HI	16	0.023	0.054	37.71	198.74	0.0281	165.73	0.0291
HI	16	0.05	0.099	40.73	234.33	0.0366	163.84	0.0246
HI	16	0.05	0.1	39.23	248.54	0.0381	172.79	0.0244
HI	16	0.137	0.409	34.91	225.2	0.0708	185.45	0.0409
HI	16	0.105	0.212	35.83	240.48	0.0396	176.9	0.0219
HI	16	0.122	0.315	38.43	211.6	0.0243	168.85	0.0132
HI	16	0.005	0.016	46.57	218.16	0.0485	152.49	0.0169
HI	16	0.003	0	47.96	345.48	0.0274	80.04	0.0052
HI	16	0.107	0.24	34.22	222.64	0.0355	186.44	0.0342
HI	16	0.079	0.145	34.45	236.44	0.0472	164.83	0.0324
HI	16	0.093	0.246	36.81	224.03	0.0659	178.35	0.0423
HI	16	0.046	0.143	38.16	215.78	0.0487	175.75	0.0266
HI	16	0.009	0.019	37.58	220.25	0.0212	162.49	0.0194
HI	16	0.064	0.122	35.72	208.5	0.0362	172.65	0.0181
HI	16	0.073	0.193	36.14	227.78	0.0362	173.26	0.0195
HI	16	0.093	0.217	35.97	259.56	0.031	178.02	0.0181
HI	16	0.079	0.179	35.67	215.68	0.0426	169.75	0.0366
HI	16	0.175	0.315	35.09	221.01	0.055	183.34	0.0403
HI	16	0.05	0.101	39.76	291.8	0.0392	172.81	0.0252
HI	16	0.082	0.186	37.58	222.31	0.0491	170.95	0.0476
HI	16	0.007	0.004	44.06	293.21	0.0293	160.96	0.0179
HI	16	0	0.001	NA	356.51	0.0281	115.59	0.0077
HI	16	0.137	0.363	39.26	218.53	0.0521	167.65	0.0349
HI	16	0.125	0.245	33.99	233.47	0.0626	170.37	0.0302
HI	16	0.065	0.157	38.5	256.76	0.0434	164.47	0.0197
T/CS	29	0.019	0.02	42.26	206.7	0.037	128.74	0.0149
T/CS	29	0.065	0.128	33.92	232.58	0.0426	157.7	0.0167
T/CS	29	0.005	0	41.14	225.73	0.0284	137	0.0206
T/CS	29	0.041	0.065	36.58	248.91	0.024	133.99	0.0088
T/CS	29	0.011	0.025	37.32	220.21	0.0484	140.16	0.0262
T/CS	29	0.063	0.068	34.67	224.64	0.0443	141.52	0.0184
T/CS	29	0.052	0.14	37.09	227.21	0.0278	151.7	0.0125
T/CS	29	0.064	0.124	34.69	214.56	0.0475	146.06	0.0155
T/CS	29	0.057	0.285	33.65	221.24	0.0547	155.93	0.0257
T/CS	29	0.033	0.129	36.98	217.97	0.0543	150	0.0232
T/CS	29	0.04	0.031	36.44	255.27	0.0441	130.33	0.0188
T/CS	29	0.092	0.175	34.15	216.64	0.0699	150.46	0.0289
T/CS	29	0.046	0.032	36.08	238.7	0.0327	129.08	0.0156
T/CS	29	0.003	0	35.48	257.96	0.0423	167.58	0.0049
T/CS	29	0.075	0.223	34.94	217.52	0.0658	155.38	0.0294
T/CS	29	0.005	0.003	37.45	226.25	0.0342	133.96	0.0133
T/CS	29	0.007	0.004	36.5	249.72	0.0458	133.55	0.0216
T/CS	29	0.011	0.024	36.77	226.2	0.0494	128.08	0.0243
T/CS	29	0.013	0	39.84	265.27	0.0169	137.81	0.0084
T/CS	29	0.057	0.074	33.45	240.74	0.0236	147.58	0.0084
T/CS	29	0.026	0.073	39.38	240.7	0.0345	143.97	0.0172
T/CS	29	0.037	0.039	34.52	213.79	0.0296	138.69	0.0116
T/CS	29	0.06	0.08	33.54	224.44	0.0405	146.99	0.0204
T/CS	29	0.058	0.154	35.56	230.46	0.0468	148.53	0.0233
T/CS	29	0.133	0.34	34.09	234.61	0.0691	154.99	0.039
T/CS	29	0.014	0.016	36.14	213.52	0.0593	145.81	0.0376
